# Supplementary material for: Regulatory Divergence of Transcript Isoforms in a Mammalian Model System
Source: PLoS One. 2015 Sep 4;10(9):e0137367. doi: 10.1371/journal.pone.0137367 (PMC4560434; doi:10.1371/journal.pone.0137367)
Supplement: S2 Table — (XLSX) [file pone.0137367.s006.xlsx]

## Sheet: Sheet1
Test Name	Target Gene Name	Targeted Sequence	SNP notes
ENSMUSG00000000751_Shared	ENSMUSG00000000751	CAGCCACGAAGCTTATAGGCCTCTGGGATGTCAGGATTCACAATGACAGTGATTTAGCCTCATGCAAAGTTTTCCAGTTGGTGTTGCCCCCTCCGGCCCCTCCACTCCTGTGGTCAGAGATGGAAACACCATCTAAGGCTTGTCCTTCTGAGTCAAACGCTGGATGAGAGGACCGAGAGGCTCCGTCCACCGAAGTCAGARACTCGGGCTCCTTTGATGGCCATCACGGGCTGCCGAGAGCCGTCAAACTTGTCAGCATCTTCTCCCCACAGAGTTGTGGTCACCACCTTCCCTGACATGTCCATCAAATAGATATTTCTCTTAGCAACTTCTCTGTTGTTCGACTTCACTGTGATTTTAATCGAATCTTCATAGCTCTTGCAGATTCCAATGATGT	SNP is G/A: BL6 is G, CAST is A
ENSMUSG00000000751_Unique	ENSMUSG00000000751	CGTAAACATCAATCCAACCCCGAGGGGCCAGATCATCGGTGTTCCTGGGCTCAATCGCCTTTCCTTTTGTGTTTTCATTCATTTAAAGATGCATTCCAGGGTTGCAAACATTAGTGAGAATCATCTCCAGGCCTCAGTCTAATCTCYGAGTCTGTAATGAGTTAACATCTTTCCCTAGTGAATATTTATTATGAAGGCTAATTAATTGCTTTCCAGTTACAAGAATCCTTTACAGTCAAAGAAAGTAGGATCCACAAAGATATACTGTTTATTCAAACAAAGCAAAGGAAACAAAGCTTCTTTCTTAAATTCTATTTA	SNP is C/T: BL6 is T CAST is C
ENSMUSG00000002578_Shared	ENSMUSG00000002578	TTCACATCATAGGGAAGGTCTGAGAGGCTGAAGCGCATCTGCTTTTCACCTACAAACTTCTGTGGGGTGGAACGCTTGCGTTTGGTGAGGCTGTTGGCCAAACGATCAATGAAAGTTGGCCGTTCMGTCGATGGGTGCAGCATTGAGTCAGGCACCATCTCCAGGTCACGGATTTCATCACCTGGCTGGCCAGTCAGAGCTTGGGCATCAGTGCTGAGACTCTGTAGGTAGTTGTGGCACCTCTCCTTGTGCTCCTCCAGGGTACTTTGCTGTTTGTAGCTCCGGCCACAGTAGTTGCACTTGTAGGGTTTGCCCACGGTGGGGGAGGAGA	SNP is A/C: BL6 is A, CAST is C
ENSMUSG00000002578_Unique	ENSMUSG00000002578	AAATTACTCGTGTTTATTTATAACAGACCTTCAGCCAGTACAGTACAAAACTTACAGTAGTATTTCTCCATTACACAAATATTTACTTACAGTATGTTACATATACAAAATGCTTTGCAGTAAGTCTCAAAAGCTGGTTTAACCCCCTTTGAGAAAAGAGAAAAACTCTTTAAAAAGAGGGAAGGGGAGAATAGGTCAGGAACCAGAGGAAGAGAGACAAGGTCAAGGGTCAAGGGCCAAAGGGGACACCGAACAGGCTACAGAGGAACYCTGGGGAGAAGGAGAGGTGGTATTGCACTTGCTTCTGTGTTTATTCTATTTTTGATCTTCATAATTTCTGATTAAAAATATATATATATTATATACACAAGGAAAGAAGCTGCCAGAAGTATTATAAAA…	SNP is C/T: BL6 is T, CAST is C
ENSMUSG00000005973_Shared	ENSMUSG00000005973	CTCATTAACATGTAAAAAAAATTCTCAAGTATATTAAGGTGTTGACCATGGTCATACAGTTTTTCAAATACCTAGCATCCATCTTTTTCCTATCCCTAAAATTCCGTTTTTGTTCACATTATCTTTTTTTGATTGCTTCTTAGTGTTAAAAACAAAACAAAAACCCCAGGATGTGGGTTTATTGTGCACATTAGCAGGTCTATACAGGAAAACGCACAAAAGTTTATATACCATTTACAAGACAGYTCCAAGTATAGAAGATTTGAAATACCATGCCTGCTCCAAGGACAATACAAATTGATTCCTTCAGCCTTTACCTTCACCACCGTTTAACAGTGGCAACTAAAAACCCCAAAATTTAATAGTTCAAATACACAGCGGTTACTCTGTACAGTGTCC…	SNP is C/T: BL6 is C, CAST is T
ENSMUSG00000005973_Unique	ENSMUSG00000005973	CCCTCAAGGCCACAATCAAGACTTGTCTTGGCCCAGCAACATGTCCAGCAATTTGCAGTCTTAAACATTATAAAATTCTAAGACAGATTCAGCCAATCTTCCTTCCAAAGATGATATGCCTTCTCCTCTGGGAAACCATGGCCAGTGGCAGAGATCACTAAAGTACCACGCCTCTACATTCTGAAACCCAGATAGGAACTCTGAATTCTTCTCAGCTCAGGACTCTGGAGATYGCCATGACCACCTGATGAGACCTGGCAGGAAGATCTATTAGGTATAACTGTGTTGAGCACATACTCTTTAGCTTTGGGTACAGTGCAACAACAGGAAATTCTATGTTAATCAGAAGATAAGGGAGCTGTTTGTTTTTAAATCCTACTATCTTATACTCGGGGATTT…	SNP is C/T: BL6 is C, CAST is T
ENSMUSG00000017781_Shared	ENSMUSG00000017781	GTGCATAAACTGGAGCCTGAGGCATGGAAACATGTGGAAGCTATATATATAGACATCGCTGATCGAAGCCAAGTACTTAGCAAGGATTACAAGGCAGAGGAAGACCCAGCAAAATTTAAATCTGTCAAAACAGGACGCGGACCKTTGGGCCCGAATTGGAAGCAAGAACTTGTCAATCAGAAAGACTGCCCATATATGTGTGCATACAAACTGGTTACTGTCAAGTTCAAGTGGTGGGGCTTGCAGAACAAAGTGGAAAACTTTATACATAAG	SNP is T/G: BL6 is T, CAST is G
ENSMUSG00000017781_Unique	ENSMUSG00000017781	TGCAAAAAGCTTTTTATCCCTAGCAAAACATGTACCTTCCTGTTTCTAATCACTGGACAAGAATTTGCAGATAAAGAACTCAGCTCATCCTGCCCCACACTGAGTTCTGTCCTGGACAATCAAAAGCAAGCCGTGACTGTAGCCTGGAACAGTTAGCACAGCAGGCTGGGGAAGCCCAGGCTCCAAGGGAGTGGAAGCTGCARAGCACTGGCTTTTCTAGATGGGCAGAAACTGAGGATGCCTTTCTGGTGGGAGAGTGGGATAGAATTGTGTCACCTGACATTTCCCAAGCCTTCTTCAGTCAGTCAGCCCAGTGTGTAGTGATCCAAGCCCATGATTGCCAGGGTACCTGTTAGAGACCAAATCTCTACTAGGGGAGTGAGAAGTAGGATGGATCGT…	SNP is A/G: BL6 is A, CAST is G
ENSMUSG00000018820_Shared	ENSMUSG00000018820	CCTGTCTCTTCCTTTCCTGGGACAGCGTCCGGAATGCAGACTTCGGATCGGGACCTGAGTGGGCCGGAGGCGAGCCCCAGCGGGATGCCTGAGGTTCTCTCTGAGTGTYCACCTGCCCCTACCAAGTCAGCAGCGTTTGATCTCTTCAACCTGGTCCTGTCCTACAAGAGGCTGGAGATCTACCTGGAACCCCTGAAGGATGCAGGGGACGGTGTTCGATACTTGCTAAGGTGGCAGATGCCTTTGTGTTCCTTGCTGACTTGCCTGGGCCTCAACATCTTGTTCCTCACTTTGAACGAGG	SNP is C/T: BL6 is C, CAST is T
ENSMUSG00000018820_Unique	ENSMUSG00000018820	CTCTCTAAGGAGCTAGCCACTGAGCTAACAGACTGGTCTGCCCCACCCCCACCCTCTTAGCACCATCCCCCTTCAGTCTCTACCAGAACAGAAGTGGCCTTGTGGCTGGAGCCCCCACCTTCCCTAGCTCCCAGTGACCCCACCTCCTGCCAGCAACACCCCAGCAGCACATTCCATTCTCTGGCACTGCTGGTGGCTGGGGATTCCGGGCTCCTTTGGCGGTGAGCCTTCTTTGGGGCTCCAGCAGAGGCTGTTTGGGCTGGGACACTAGGCTCCAGCCACACACATTCCAGCAACAAACACCCCCCACATTAGATTTCCCAAGGAGTGAACTTTAGCCAGGATTACAGATGGCTGCACAGTTGTGGGATGTGAGCTTGCTTTGTGCAGACCTGAGGC…	SNP is C/T: BL6 is C, CAST is T
ENSMUSG00000019464_Shared	ENSMUSG00000019464	ACCCCTAAGCCCACTACTGCATGTTCCCATCTTGACCTTTCAAATGTGCCCCATCAGTCCTGCCCCCAAGAGTCTGCCTTGCCTCTGTCACCTGCTCCAAGCACACTCCAGTCCAGATGCACACAGAGGCTGAAAATGCATGTATGGAGTAAACCCCAAAGGCTTGTTTTTTAAAAAATCAAGAACTCTTGGGTAAGGCAGGGGCTTGGGGCTAGTAGCCTCCGGCCACAAAGTCGAAATCCCGGAAGGCTGCCTGCTCCGCAGCTGTGAGGGGCCGTGCATCCCGGGGAGGACTCAGTGTGGGGGCCTCCCCAGTGAACTCCTCATCGAAGTTGCTGACATCTGTGCGCCCTGAAAGTGTAGGCACGAAGGGTGGAGGCARGCGGCGGGCCAGCAGGA…	SNP is G/A: BL6 is A, CAST is G
ENSMUSG00000019464_Unique	ENSMUSG00000019464	AAAAGGCAGCCTGGGCCTCACCTCTCCAACCAACATCTCATAGAGCAGCACGCCCAGTCCCCACCAGTCCACTGCTCGCGTGTAGGATGTGTCTGTGAGCACTTCCGGCGCCAGGAACTCCGGAGTTCCGCAGAACGTGCTGGTCCGGTCCCCATAGCCCATCCCTGGGTGGGATGGAGAGCAAGGCCACGTGAGCCTATAGTTGCTAGGGGGGTAGGAGCATGAGATGCTCCAAATATCCATCCAGCCCTACCCCAAGTCAGTATGGGGTGACCCAGATGGGGCTAGAGCTGGTGAACTATTCTGAAGCTGCTAGGGTGAGCAGGTGRCTGGCAGCAAAGCCCATAGAGAAGAAAATGTCACCTGACCACCTAGGTACAGCTGCACCAGAGGGTAGCC…	SNP is A/G: BL6 is A, CAST is G
ENSMUSG00000020412_Shared	ENSMUSG00000020412	GAAACATATTTACCCAGCAGCCAAGTTACTATACTGACCTGGATGAAACCATTCCCACCATACTTCAGGTCTTCAGCAATATCCTCCAGCACTGTGGTTTGCAAGGGGATGGGACCAGCACCACACCCCAGAAACTCGGGGARAGGAGTCSGTTGACCCCCAGTGACATGCCTCTCTTGGAATTAAAGGACATTGTTCTCTACCTGTGTGACACCTCCACCACACTCTGGGCCTTTCTGGACATCTTTCCTTTGGCCTGCCAAACCTTCCAGAAACATGACTTTTGTTACAG	TWO SNPS next to one another. SNP 1: A/G BL6 is G, CAST is A. SNP2: C/G BL6 is C, CAST is G
ENSMUSG00000020412_Unique	ENSMUSG00000020412	TTACCCCAGCCCTTCAGCCTCAGTGAGATGAATGGTACTACTTGGTGGTGAAGTCCCTAAAGATGAATACTGAGGCTGTTGCTCAGTAGGAGAACACTTGAGTAATCTACACAGGCTTAGGTTTGTCSGCTAACTATGTAAAAGAGGTCCCCATGGAATTCCAAATTTAAGATTAGTAGCCCAAGAGTGTTGGGTGGGTAAACCATTTGGTCCCTAGACCCACCCTCCCTCCACCCCATGCTGTCCTAATGCGGGTATTTTCCAAGTGCCTTTTCTGTGCCCTACAGAGAATGTGACCACCAT	SNP is C/G: BL6 is G, CAST is C
ENSMUSG00000021311_Shared	ENSMUSG00000021311	TTGGAGAAGTACAGCCCTGACACTGCTGAAGCGGGTGCCATTGCCAAGGATTCTGTCAGCCTGATGCCTGTGGCCTGCTCGATGCTGGCCAGTCTCCACATGGTAAGCTTCTCAGTATGGTCAGGCTGGCTGGGGTAACCAGGAGCTGGCCGGATGCCCTCATACCGGAGTCTGCGCAAGTCTGGGACGCCCAACTGCTCACTCCYAGAGTAGGCCCACAGTTCTCGGCGAACTCTCTCATGGAGCTCCTCTGCAAAGGCCTCTGCCAGCCTGTCGCCCAGCGCCTTCACCATGATGCTGCTGTAGTCATCGCCATCATCCTCATAGGTCTTACTCAGCTCTTCAACCCCAAAGCAGGCAACAGCAAACAGACCCAAGTAGTCACAGACACCAGAATGC…	SNP is C/T: BL6 is T, CAST is C
ENSMUSG00000021311_Unique	ENSMUSG00000021311	GAACCATTAATCAATCTGGCTTCTTCTCTTTCTTTTTCCATGAAAGGGATAAGGTGGCCAACAGCCTTCTTCATGACACGGGCTGACTTTATAACCTGAGGTAGAAACATCTTTCCAGCTCCAAAAAGATCACCAACCACTTTCATGCCATTCATTAGGGGCCCTTCMATTATATTCAGAGGCCGAGGGTATTTTTCCCCGTTTAACCTGGCTTCTTCAGTATCTTCAACAATGTGCTTTTCAATGCCCTTCACAAGAGCATACTCCAGGCGCTCTTCAATGGAGCCATTCCTCCACTCATCTGTCTGGATGACTTTCTTCCCTCCTGTGCCATGAGT	SNP is A/C: BL6 is A, CAST is C
ENSMUSG00000021557_Shared	ENSMUSG00000021557	CTTTGTACACCATAAGGCCTTTCTAAAATAGGCTCTTTGAAGGGAGGTGGAATGTGACCAAAATAATCAGGATAAGCCACCTCTGAGTATTCTGGAACGGACTTCGTATTTTTCACAATCTCAATATAGAGGTCTGGGTCGTGCAGTGTTGGTCCATCAGAGGCTTCAACAGAGGGGGCCTGCTCTGTTGATGAGTGGGACTCAGTGTCTTCGTCATCTTCCGTTTCAACTCCAGTACAACACAGYTTCCCAAGATGTACCGTCCGCCCTTCAAAGAGAGTACTTCCACACTTAGCCACGTGAGGACAAGCTTTCGTGCATGAGAGGACAGTGAGAGGGAGACCAAAGTCCTTCCTCATTCCTGCGTTCAAGCCCGAGGCTACTTGCGAAGGAACATTC…	SNP is C/T: BL6 is C, CAST is T
ENSMUSG00000021557_Unique	ENSMUSG00000021557	CCCAAGTTCCTTTTTGTCTTCTTTGAGTCAGCTGTCTAAATGCTTGTCCCTCTCAAACTTCCTACATAATGAAAACCAAGACATTTCATTTCTTCTTGGCAATTAACAAAGATGGCAGAAATTTCAAATCAGGTGTGTTCTTGATACCTCAGAGTCAGAAAGGGCTTCTTCTTGGGCAGAAGGCTCATAATCACCTGTGTTCTCCGCTAATTCAACATCTAACTCATCATTGCTTTCTGCACTGTAATCAACTTCTTCAAGGAACCGAGGTTCATCTTCATCCAAAACGTAAGTGGTGGGGCTAGTCACTTTACAGCTTGATTCAATTAAGTCATTTTCAAAGTCAAGCAGGTTGGAGGGCAGAYTATATTCCAATGAAGAAGTCAGTCGTTTCAAACG…	SNP is C/T: BL6 is T, CAST is C
ENSMUSG00000022623_Shared	ENSMUSG00000022623	ACCCCGGCTCAGCCCCCCTTCCCTCGCTGAGCTATAGTATGCCCCACCCACCCTTTAGGTGCTGCTCAGGGGGACGGGTGGCAGGCATTGCCTGCTGGGCACTAGCAGGGCCAGGTGGCCTGGGARATTATTGCCCTGGGGCTGGGCCCCGGTAACCCAAACCCCAGCCATCATCTTCACAGGGTCTCTCCCACAGGAGGGGTCTAACCTTTCCCACTTCTTGGGCAACTACAGCAGAGAAGCCTCCCTGCCTCGCACCCCAAAGACTCCCCAATTCCTGCCCTGTGTGTGTGTGTGCGCC	SNP is A/G: BL6 is A, CAST is G
ENSMUSG00000022623_Unique	ENSMUSG00000022623	TGAGCGCCCCAAGCGCCGGCCTCGGCCGTCAGGCCCTGATAGTCCCTATGCCAACCTGGGCGCCTTCAGTGCCAGCCTCTTCGCTCCGTCGAAACCACAGCGCCGCAAGAGCCCGCTGGTGAAGCAGCTTCAGGTGGAGGACGCTCAGGAGCGCGCGGCCCTGGCCGTGGGTAGCCCGGGACCAGTGGGCGGAAGCTTTGCACGAGAACCCTCTCCGACGCACCGCGGGCCCCGGCCAGGCAGCCTTGACTACAGCTCTGGAGAAGGCCTWGGCCTTACCTTCGGCGGCCCTAGCCCTGGCCCAGTCAAGGAGCGGCGCCTGGAGGAGCGACGCCGTTCCACTGTGTTCCTCTCTGTGGGTGCCATCGAGGGCAGCCCTCCCAGCGCGGATCTGCCATC…	SNP is A/T: BL6 is A, CAST is T
ENSMUSG00000022706_Shared	ENSMUSG00000022706	CTTGATTTATCCAAGAACCTCACAGGGGTAATAAAATCTTCAATAGGAATCAGTTCTTGGGAGGCTTTTTCCAGTTTTCGGATCCTCTTTTTCAAGCGATCCTTTGCTGCTTGATCCTTTCTGGGGTCTACYTTCTTCTTCTTYCGCAGAGGTTCTGCTCTCATGGGGATGAGATCCCAGAAGGCCAGTAAGGAAGCTCTCTGGTGGGTGTGTCTGACGTGTGCCTGGCAGGTTCCAGGGATC	TWO SNPs next to one another. SNP1: T/C BL6 is C, CAST is T. SNP2: T/C BL6 is C, CAST is T
ENSMUSG00000022706_Unique	ENSMUSG00000022706	CAGCTCCGAGGCCGCAGAGCCCGCGCAGCACACAGCATCACCCCGGTAGCCATAGTTTTTCACGCCACCCGCTGGCGGGCAGCTTCCGGGAGCACGCCCCTGGGCGGTCCGACCTGAGGTACCSGGTCGGGTCTGRCAGGCCTCGGCCCGGAACTCGCGGGTCTGGGATTCCGAGAGGCGGGCCCGCAGCTGGCCCCGCCCCCGACGCAGCCCCGCCCCGGGCAAGCAACGGTGGCTTCGCCGCGCCCTTTTGCGGGCGTCCCGCCTTCTGTGGATGCTGCGGTGTTTTCCTGCTCTCTG	TWO SNPs next to one another. SNP1: C/G BL6 is C, CAST is G. SNP2: G/A BL6 is G, CAST is A
ENSMUSG00000024740_Shared	ENSMUSG00000024740	GCCACAGCTGACCTGTGTGGAAACAGGGCTTTTTATAACTAAAACCAGTTCACTAGAGACCTAGGAATGGGCTGGGCTGAAAGTGAAATATTTTCTCCCTGGATTTTTACCAGCCATCACCTTGGACCACCAAGCCTTGAATGGTGTTGCCAGTTGGCTCCTCCTGGGGAGGACTTTTGTCACTCTTCAGCCAAGAAGCAGCTCTGTGCACCTGTGTGTGATACCTCACACTCGTGCTTTGTCCTCCACTGTCTATGTAGGTTGTGGGTGTGGGGAGGTTGAGGTAGAGGGAAGAGGGTYGAGAGGGTTCCACTGTCTTGAGAGCTTCCTTTTGCTTTCTTCTCTTGCCTCTGAGAACATCAGCCTGGAGGCCTGTCAGGCTACGGGCTGCCTGAGTGG…	SNP is C/T: BL6 is C, CAST is T
ENSMUSG00000024740_Unique	ENSMUSG00000024740	GTAGAAGCCGAAGCTTCAATGGTGATAGCAGTCCCAGAGCCTTTTGGAGGTGCCATCATCATTGGACAGGAATCAATCACCTATCATAACGGTGATAAATACCTGGCAATTGCTCCTCCTATCATTAAGCAAAGCACTATTGTGTGCCATAACCGGGTGGATCCTAATGGCTCGMGGTACCTTCTGGGAGATATGGAGGGACGGCTTTTCATGCTGCTCTTAGAGAAGGAGGAGCAGATGGATGGCACTGTCACCCTCAAGGACCTTCGAGTGGAACTCCTCGGAGAGACCTCCATTGCTGAGTGCCTAACTTATCTTGATAATGGTGTTGTATTTGTCGGGTCTCGCCTAGGTGACTCCCAGCTCGTAAAG	SNP is C/A: BL6 is C, CAST is A
ENSMUSG00000026621_Shared	ENSMUSG00000026621	GGCGGGGTGATAGGCAGCAGCAGGTCCTTTGTGTAAGCTGCACTGAGAGTCAAGGTGTCGTCCTCACAGGTCAGAGAAATCAGGACCAATCGAGGCTCCTGCCGGGCAGTGACCATGTTCCCCTCTTCATTGATCACGAGCCAAAACCTGTCGCGCAGGTGGCCATAGCGCAGCCCCATGGCAGTGCACTCTGCCTCGCTCACCGACAACCCCTTGCAGGACTTGATYGGGTAGATCCAGAGCTGTGCCACCGTTCCCACTTGCTGTAGCCGCCGGCGTCGCCGGGGACGCGCACGACGCCAGGCCACTGTCCCCAGGGCCACCGCGGCCAGTCCCAGCGCGGCGACGCCGAGCCAGGTGGACCGCGGCTGGCCCGGGACCCGAAACGCGGAGAAGCCG…	SNP is C/T: BL6 is T, CAST is C
ENSMUSG00000026621_Unique	ENSMUSG00000026621	AAAACGTTTTAAAATTTAAAACTAAACAACAAGCACAAGATTGCTTTGGTTTTGTTTTGTTTTGTTTTTCCCCTTTTTAAATTTTTCTCAAGGTGGGCCGACCTACCATTCACTACCACTAGGGGGCGCCACCATTTCATTTTGCTCATATTAAGAGAGCCAYCATTTTCCTGGGCAAGATCAAATCTCATCTTAGACACCCAGGCGGAGGTATCTCCCTCTCTGGTGTCACTATCTGTCCCCACATGCTAGGAACGATCTTGAATCCTTTAGTGAGGCGCATCAACACTTTGCTTCAAGAGTGGAAACACCTTTTTCACAGAGCTGAGAGCCCGTCTGGATGCT	SNP is C/T: BL6 is C, CAST is T
ENSMUSG00000027961_Shared	ENSMUSG00000027961	TCACCTTGGATCTGATTCTAGCTGAGAATCAGGGAGCTCTGGGCATGTTGGCTGCAGCAACCCCCTATGGTCTTTACTGAGGTGTCCTGTGACTCAGCTCTTCAGAACKTAATGAAGTAGATGACTTGACTACAATGTGGGAAAATCATGACAGAAAGTGCGGTTTGTACCGGGGCCGTCAGTGCTGTAAAGGAAGTCTGGGAAGAAAGAATAAAGAAACACCATGAAGACGTGAAGCGGGAGAAGGAATTTCAGCATAA	SNP is G/T: BL6 is G, CAST is T
ENSMUSG00000027961_Unique	ENSMUSG00000027961	AATGCGAAGTTTACATACACTGTGGCTGCAGAGGAATGAAATAACATGCCTGCCAGAGACAATCAAAAATATGAAAAACTTGGGTACTCTTGTTCTCAGCAACAACAAACTACAAGATATCCCAGGCTGCATGGAAGAAATGACGAATCTGAGGTTTGTCAACTTCCGAGACAACCCACTAAGACTGGAGGTGACGCTTCCTCCCAGYGACAACACAGATGGAGAGGAAGAACAGGAGTTATTTGGGCTGCAGTTTATGCACGCATACATACAAGAGTCCCGGAGAACAGAGACCAAGTCAACTGTCTGACTCAAATGCCAAGCTCTATACATTCTGATGGAGAAAGTAATTGAAAGAGCCCTGCTGAAAAGGAATACTTTGACTACTTGGTGAATATT…	SNP is C/T: BL6 is C, CAST is T
ENSMUSG00000030583_Shared	ENSMUSG00000030583	GGGGAAGGCTCCAGGTTGGGTTCTGAGAGGAGAGGAAGGGGGAGGGGCTGGAGAACCCTTTAGAAAGGTGATCAGGAGACAGACATCACAGTAGCTGGCCAGGGTTCAGGACACTGGGTGGTCTGGTTTGCCACCATCATTCCATGGTGAGTGGAGGGCATGGCAGGCTGCTCCCTCACAACCAGGGGTTCCCCGGGGGTCAGAGGCAGGTCACAGGGAGCTCTGGATACCCTTTCCTCAAGCCCTGCCCTTCAGCCTGGCCCATCGGGAGCAGAGTGCCTGTTGTGTGTGGTMGTGGGCCCAAAGAGAAGTGATGGGTCCTGGTCTGAGGGCTGGGCCATCTCGTTATGGCTCTGGGTCCAATCTACGCTGCCAACTGTGCCGCCTGCTGCCCCCACG…	SNP is C/A BL6 is A, CAST is C
ENSMUSG00000030583_Unique	ENSMUSG00000030583	GTGCTGGTGAAGGCTGGGTCCAGAGTCCCCAGGCTGTGGGCTCGTGATGCTGTGAGCGTCACCATGGCTGAGGCTGCTGAGGCCGCTGAGGCCCCAGTGGTGGTGTTGCGCCTCTGGGCCACSGACACCCTGTTGGCAGCTGCCTCGTTGAGGTCAAACAGCATGCTCTGCACATCAAAATGGGCAAAGCTCTTCTGGCAGACCCATGGTCTGCTGGCTTCTGGGGGGCTTCGACTTTCCTCAGTCTCTCCCAGAGGCCGCCCCACTTCCCCCTCGGGCTTACTGCTCCTCAGTTTCCTGAAGATGGATGAGTCTACAGTGTCCCCACTGCCCAGGCCCCGCACGGGTTTCTTCCGGCTCTTCTCCTTCTCTTTGAGAGGCTGTAGACTCTGGAGACTA…	SNP is G/C: BL6 is G, CAST is C
ENSMUSG00000036180_Shared	ENSMUSG00000036180	TGGCTGGGCCCTACCTGGATGGATGCCTCTTGGCAGGCATGGGAATCATGAGATTGTGTCCATCAAAAGAGAAAAAGGATAGAAATTTTTAATAAAATAAACCACAAAAAGTAACCCAGCAACCAGCTCTGGCTCCAGCACAGTGGACTCAGCATCTCTCTGGARCCTCTAGATTTCAGACAGAATATGGGCTGCAATTCGTTCTAAGTGTGGAAGCCAGGGGTTGCAGTGAGCAGCAACAGACAACTAGAGTCAGGGTGGTACCTGCCATCTCTGGTGCCACTCCGAGCATCCTCTGGGGTTAGAGCCTGCCCAAG	SNP is G/A: BL6 is G, CAST is A
ENSMUSG00000036180_Unique	ENSMUSG00000036180	GTGTAAAAACCCCCCTTTTAAAAAACTTCAATTTCTGTTAATTCCCCCAAAACCACCCTGGGAAGTGACACACTCAAAAGCACTGAGCAACTTGGGTATCACACAACAAAAGTGTTTTCCAAAACTYTCAACTCCCACATGTCCAAATGATTTCTAAAGATGGAGGATTTCCACACAGGTGAGCATGGAGTTAAATGAGCCTTTATTAGGAGGAGGCAGGGGGCGTGTCTGCAGAGGGCGGTGGTCCGCAGAACAAGGGTTTAAATTAAAGTCCCTAACTGTACTGTGTCAAGGGAAACCAGGGTTGGATGGGGAAACGACGGCGACCAATCACAAGAGCAGAAGGCCGCC	SNP is C/T: BL6 is C, CAST is T
ENSMUSG00000040151_Shared	ENSMUSG00000040151	GACAGCAGAGCTGGAACCAGAGATGGAACCCTCAGACTCTACGACCTTTTCTATGACCACTACTGCCTCAGGGGTGAGCACTGTTCTCTATCAAACTTGAAAGGCTACGTTAGCTCATTTTAGTGACATCCTAACAGTAACGTTAAACGAGAAATACCAGAATAGGATAGGAGGTCTGACGACTTTACTCGACATAATAAAACGGGTGCAACACCACTGTTGTCTACTTACTTGTAACTTTTTGGTCCAAATACATAAAATATGCAATATTTACAGCACTTTCCTTTTGTAAATGCAATGCTTTAAAACACATTATAAAGCACCGTAGTAAAAATAGTCTACAGGTAAAAGTRCAGAGTAGGCAAATCCTACCCACATCACAGCTCACTGATGGAGTCG…	SNP is A/G: BL6 is A, CAST is G
ENSMUSG00000040151_Unique	ENSMUSG00000040151	CTAGCTTCGCCCGGGACTCCTCCAGCTTCTGGATCTGGTTCTCCAAGAAGAGCATCGCCACCGCGAAGGCCACCACCGCCAGCAGCTGCAACTTGGGCGGCATCATAATCCTGAGGAGCCCCATGAAACCCGCCGCTCGCGATCAAGACATACCGCGGGGGGCGGGGAGCGGGGCCCCGAGGGCGACCGAAGCGCCGGGAGGAGACCCCGACCCGGGAGCTGCGCGGACTGCCGCGCCGCAGCGACCCCCTCCTCCTCTCCGGTCTCCCGCCCGCGGGAGCCAGCGCCGGCCGCCTGRTGCACGCTTCTCCCCGGCCCACTCGACGGCCCTGGCGCCCTCCTGCCGCTGCCGCTGCCGCTGCCCCCTGGCTTCGGGACCCCACGGCCGCACGCCCTCTT…	SNP is G/A: BL6 is G, CAST is A
ENSMUSG00000041852_Shared	ENSMUSG00000041852	GTTCCTTCCAGGCCACTAGCCATCCCTTGATGTTCCTGTGCGCTTCTAGGATACCTTCTGTCAGGATGGTGGTGGTAGCCCTGAAGCACTTCCTGTAGAAGACTTGGGAACTTCTCATTTCTACCCTTTCGCTCTCCATGGCTGCCAAAATCCCCCTTTTCTTGTCCTGAAGGATACTGAGGATAACCACTGACATTTCGTGGTACAGCTGACCCAAAACTCTCTTTGTAACTATAGCGCAAACTTCCAGGAGACTTGCTAGGCTCAGTCCTGCCTGTGAAACTTGGGCCTACTGCGGAGTGGCTACTCGGGCCATTCCCCTCTCCATTGTGGTTAGAGCTATTATTATCACCATTCTTGTTTCCTTTGCTCCCTCCTCCTGGAGGATCTGGCTGTGGA…	SNP is C/T: BL6 is C, CAST is T
ENSMUSG00000041852_Unique	ENSMUSG00000041852	AACTCATATTTAAAAATTATACAATTTACAAATCAAAACAATACAACATAAAGAATCACATAGCATGGGCAACATATCTGACAAGTCCCCTTTCCACTCTAAAAAATAAAAGCAATAGAGAAGTGTTAAAGTGGCTGGCTCTGGTCAGCTTAGTGCACCCACATGGCTCACGCCACAGTTCTCTCCTAGACTCTGCTTGTTTCAGCAGCAGAGGCCTGGGCCTCCATGGTTTCCATGGATGCTGTGGGTCCCCRCAAGGGTACCAACTACATGGAATGTGCCAAGGAAAGAGGGCGCCAGAGATAAGCCATTCCTTGGGTACACCTACTGCTGTGGGGCTACTCTACATACTTGGTGGGGCCACAGTGATCCAGGATACAGCCATGATGTTGGGGCATC…	SNP is A/G: BL6 is A, CAST is G
ENSMUSG00000045268_Shared	ENSMUSG00000045268	TTTCCCACACAGGGTGCACCTGTACGGCTTCTCCCCTCTGTGCGTTCTCTGGTGTGCACCAAAGTTGGAGATATCACTGAAAGTCCGCCCGCATTCAGTGCACTCRTAAGGCCTCTCACCCGTGTGGGTACGGTGGTGCACCCCAAAGCTGGAGCTGTTGCTAAAGCTCTTCCCACACTCACAGCAGATGTAAGGGGCTGGCTCCAGGTGGGTCCGGTGATGTACAGCCAGCGTGGAGCTCTGA	SNP is A/G: BL6 is G, CAST is A
ENSMUSG00000045268_Unique	ENSMUSG00000045268	TGAAATTTAAACTATGACTTGCAAAATAGACAGATGAGCAGGACCAAGGCTGGCAGAGACGGAGAGTCCATCCCTGACTGAAAAGGCAGTGYGGAAATAACACAAAGTCACCTTGCATTACAAAGATCGGAGGGAGAAGAGACCTAGTGCATGTGGGGTTTTCTTCCTCGGAGCTCAGCAGCACAGAGTCGCCAGCAAGAGTGCGGAGG	SNP is C/T: BL6 is T, CAST is C
ENSMUSG00000070044_Shared	ENSMUSG00000070044	ATTATGAAACCCATCACTTTATACATTGAATATACAGTAATTGTTTTAAAGTCAGCACAATGAATAGAAGAACCTGAATCATTTCTCAAATGGATAAATTGTCTCAAATATGACTGCTACTTAGTTTTGATRGAATGAATCACTAAAAGATTGAGACTGAAATGTACAGAATGGTATAGAGTTACAATGGCATCTTCTTAGGGAATGCACTAATACTATCTGTGTGCAAACACTAATTATAAATATGAAATTTAAGGGCACATTAGGGTCTTTTAGGCAAAGCCTAAAGCCCAAGGAACATCAGGCATGCTGCTCATAAGGTTAGGGAGTTCAACTTTTATTCTCTTTACAATGCTTTACAAGTCTGCAAAACCAAGTT	SNP is A/G: BL6 is G, CAST is A
ENSMUSG00000070044_Unique	ENSMUSG00000070044	TTTCCCTTTAGATTAATAAGATTCATTCACATTATTGTAATATAATTGTCTGATTAAAAGGGGAAAAGTATGCCGATTTAAGATGTTTTTATATGAGAATGAATCAGGAATAAGTACCAGAAAGGGGTCTGGCCTCCAACTGACATTTCTTTGTCTTCTTCACTCCCCTGACTGTAAGGGTCAGGTTGGACAATATAGTCGGAAGAATCCGGTGTAGGGGAAGGGCAGAGGGTAGAAGGACCTGCTGCCTTCAGCAAGGGCTCAGGGAGGCTGTGTTGARGAAGTTACATCAGAGCAGAGATAGGTTGGGAAGATGTAAGTCAGGATTCTGATGTTCAAATTCCTCTGTCCAGTTGTCAAACAGGTCAACCTAAATGCCAATGTTGGACACGTATGCAA…	SNP is A/G: BL6 is G, CAST is A
