# Supplementary material for: Regulatory Divergence of Transcript Isoforms in a Mammalian Model System
Source: PLoS One. 2015 Sep 4;10(9):e0137367. doi: 10.1371/journal.pone.0137367 (PMC4560434; doi:10.1371/journal.pone.0137367)
Supplement: S3 Table — (XLSX) [file pone.0137367.s007.xlsx]

## Sheet: Sheet1
Gene Name	DGE	Log2FoldChange (BL6 to CAST)	AdjustedP-value
KHDRBS3	TRUE	-2.417	0
Mbnl2	TRUE	1.341	0
Rbpms2	TRUE	-0.944	0
SFRS4	TRUE	0.713	0.001
DAZAP1	TRUE	-0.648	0.016
Rbm9	TRUE	0.865	0.021
HNRNPC	TRUE	-0.489	0.032
A2BP1	FALSE
CUGBP1	FALSE
CUGBP2	FALSE
ELAVL1	FALSE
ELAVL2	FALSE
ELAVL3	FALSE
ELAVL4	FALSE
ESRP1	FALSE
ESRP2	FALSE
FMR1	FALSE
FUS	FALSE
HNRNPA0	FALSE
HNRNPA1	FALSE
HNRNPA2B1	FALSE
HNRNPA3	FALSE
hnRNPAB	FALSE
HNRNPD	FALSE
HNRNPF	FALSE
hnRNPH/F	FALSE
HNRNPH1	FALSE
HNRNPH2	FALSE
HNRNPH3	FALSE
HNRNPK	FALSE
HNRNPL	FALSE
HNRNPM	FALSE
HNRNPU	FALSE
HNRPDL	FALSE
HNRPLL	FALSE
KHDRBS1	FALSE
KHDRBS2	FALSE
KHSRP	FALSE
MBNL1	FALSE
NOVA1	FALSE
NOVA2	FALSE
PCBP1	FALSE
PCBP2	FALSE
PTBP1	FALSE
PTBP2	FALSE
QKI	FALSE
RBFOX2	FALSE
RBM25	FALSE
RBM4	FALSE
RBM5	FALSE
RBMX	FALSE
Rbpms	FALSE
SF1	FALSE
SF3B1	FALSE
SFPQ	FALSE
SFRS1	FALSE
SFRS11	FALSE
SFRS13A	FALSE
SFRS2	FALSE
SFRS3	FALSE
SFRS5	FALSE
SFRS6	FALSE
SFRS7	FALSE
SFRS9	FALSE
SRRM1	FALSE
SYNCRIP	FALSE
TARDBP	FALSE
TIA1	FALSE
TIAL1	FALSE
TRA2A	FALSE
TRA2B	FALSE
YBX1	FALSE
ZRANB2	FALSE
