# Supplementary material for: Regulatory Divergence of Transcript Isoforms in a Mammalian Model System
Source: PLoS One. 2015 Sep 4;10(9):e0137367. doi: 10.1371/journal.pone.0137367 (PMC4560434; doi:10.1371/journal.pone.0137367)
Supplement: S4 Table — (XLSX) [file pone.0137367.s008.xlsx]

## Sheet: Sheet1
		CIS								TRANS								CIS&TRANS
Motif_Name	Consensus	p-value	Log_p-value	Log2_enrichment_ratio	#_target_sequences_with_Motif(total=823)	%_of_target_sequences_with_Motif	#_background_sequences_with_Motif(total=11364)	%_of_background_sequences_with_Motif	p_value_adj	p-value	Log_p-value	Log2_enrichment_ratio	#_target_sequences_with_Motif(total=823)	%_of_target_sequences_with_Motif	#_background_sequences_with_Motif(total=11364)	%_of_background_sequences_with_Motif	p_value_adj	p-value	Log_p-value	Log2_enrichment_ratio	#_target_sequences_with_Motif(total=823)	%_of_target_sequences_with_Motif	#_background_sequences_with_Motif(total=11364)	%_of_background_sequences_with_Motif	p_value_adj
HNRNPC_otherlit	WTTTD	0.0001	-10.877	0.12	1037	0.6255	6539	0.5754	0.0059	1	-0.555	-0.005	875	0.5734	6539	0.5754	1	1	-0.175	-0.042	460	0.5589	6539	0.5754	1
Rbm47_RNCMPT00280	GAUGAUU	0.0001	-9.413	0.362	221	0.1333	1179	0.1037	0.0059	1	-0.86	0.024	161	0.1055	1179	0.1037	1	1	-0.716	0.01	86	0.1045	1179	0.1037	1
A1CF_RNCMPT00291	GUAAUUG	0.001	-7.291	0.321	203	0.1224	1114	0.098	0.0236	1	-0.04	-0.203	130	0.0852	1114	0.098	1	1	-0.787	0.023	82	0.0996	1114	0.098	1
CNOT4_RNCMPT00008	ACACAUA	0.001	-7.083	0.204	406	0.2449	2415	0.2125	0.0236	1	-1.506	0.055	337	0.2208	2415	0.2125	1	1	-0.976	0.033	179	0.2175	2415	0.2125	1
RBMS3_RNCMPT00057	AUAUAUA	0.001	-8.722	0.294	287	0.1731	1605	0.1412	0.0236	1	-0.699	0.003	216	0.1415	1605	0.1412	1	1	-0.18	-0.119	107	0.13	1605	0.1412	1
A1CF_RNCMPT00001	AUAAUUG	0.01	-4.723	0.309	126	0.076	697	0.0613	0.107273	1	-0.353	-0.073	89	0.0583	697	0.0613	1	1	-0.601	-0.014	50	0.0608	697	0.0613	1
HNRNPR_RNCMPT00288	CCAAAUU	0.01	-4.631	0.105	665	0.4011	4238	0.3729	0.107273	1	-0.802	0.007	572	0.3748	4238	0.3729	1	1	-1.232	0.037	315	0.3827	4238	0.3729	1
TARDBP_RNCMPT00076	UGAAUGAG	0.01	-5.644	0.358	123	0.0742	658	0.0579	0.107273	1	-0.417	-0.056	85	0.0557	658	0.0579	1	1	-1.874	0.207	55	0.0668	658	0.0579	1
TUT1_RNCMPT00075	CGAUACU	0.01	-5.314	0.476	68	0.041	335	0.0295	0.107273	1	-0.011	-0.537	31	0.0203	335	0.0295	1	1	-1.4	0.207	28	0.034	335	0.0295	1
YBX2_RNCMPT00084	AACAACA	0.01	-5.247	0.199	305	0.184	1821	0.1602	0.107273	1	-0.755	0.009	246	0.1612	1821	0.1602	1	1	-0.009	-0.288	108	0.1312	1821	0.1602	1
ZCRB1_RNCMPT00087	GAAUUAAG	0.01	-5.639	0.294	173	0.1043	967	0.0851	0.107273	1	-0.188	-0.114	120	0.0786	967	0.0851	1	1	-0.755	0.02	71	0.0863	967	0.0851	1
CPEB2_RNCMPT00012	CUUUUUU	0.1	-2.824	0.12	307	0.1852	1936	0.1704	0.318919	1	-0.302	-0.051	251	0.1645	1936	0.1704	1	1	-0.089	-0.154	126	0.1531	1936	0.1704	1
DAZAP1_RNCMPT00013	UAGGUAG	0.1	-3.009	0.104	422	0.2545	2692	0.2369	0.318919	1	-0.166	-0.067	345	0.2261	2692	0.2369	1	1	-0.446	-0.03	191	0.2321	2692	0.2369	1
HNRNPAB_RNCMPT00245	UAGAUAG	0.1	-4.217	0.265	142	0.0856	810	0.0713	0.318919	1	-0.538	-0.024	107	0.0701	810	0.0713	1	1	-0.805	0.033	60	0.0729	810	0.0713	1
HNRNPL_RNCMPT00027	ACACACA	0.1	-2.648	0.059	748	0.4511	4920	0.4329	0.318919	1	-0.503	-0.01	656	0.4299	4920	0.4329	1	1	-1.352	0.039	366	0.4447	4920	0.4329	1
IGF2BP2_RNCMPT00033	ACAAACA	0.1	-4.284	0.113	561	0.3384	3555	0.3128	0.318919	1	-0.133	-0.063	457	0.2995	3555	0.3128	1	1	-0.486	-0.02	254	0.3086	3555	0.3128	1
IGF2BP3_RNCMPT00172	ACAAACA	0.1	-2.727	0.084	499	0.301	3226	0.2839	0.318919	1	-0.757	0.006	435	0.2851	3226	0.2839	1	1	-1.833	0.08	247	0.3001	3226	0.2839	1
KHDRBS2_RNCMPT00185	GAUAAAA	0.1	-3.497	0.162	255	0.1538	1562	0.1375	0.318919	1	-0.017	-0.205	182	0.1193	1562	0.1375	1	1	-0.18	-0.121	104	0.1264	1562	0.1375	1
PCBP1_RNCMPT00186	CCUUUCC	0.1	-2.589	0.096	382	0.2304	2449	0.2155	0.318919	1	-0.167	-0.071	313	0.2051	2449	0.2155	1	1	-0.581	-0.011	176	0.2139	2449	0.2155	1
PCBP1_RNCMPT00239	CCUUUCCC	0.1	-2.417	0.294	49	0.0296	274	0.0241	0.318919	1	-0.115	-0.294	30	0.0197	274	0.0241	1	1	-0.499	-0.063	19	0.0231	274	0.0241	1
PCBP3_RNCMPT00215	CUUUCCCU	0.1	-3.514	0.062	921	0.5555	6047	0.5321	0.318919	1	-2.002	0.039	834	0.5465	6047	0.5321	1	1	-0.846	0.01	441	0.5358	6047	0.5321	1
PTBP1_RNCMPT00268	CUUUUCU	0.1	-2.93	0.066	744	0.4487	4873	0.4288	0.318919	1	-0.02	-0.09	615	0.403	4873	0.4288	1	1	-0.325	-0.033	345	0.4192	4873	0.4288	1
PTBP1_RNCMPT00269	ACUUUCU	0.1	-4.278	0.085	792	0.4777	5119	0.4505	0.318919	1	-0.071	-0.061	659	0.4318	5119	0.4505	1	1	-0.137	-0.063	355	0.4313	5119	0.4505	1
RBM42_RNCMPT00151	AACUAAG	0.1	-3.324	0.331	67	0.0404	365	0.0321	0.318919	1	-0.454	-0.061	47	0.0308	365	0.0321	1	1	-1.102	0.134	29	0.0352	365	0.0321	1
RBM47_RNCMPT00279	GAUGAUU	0.1	-3.145	0.136	294	0.1773	1834	0.1614	0.318919	1	-0.466	-0.025	242	0.1586	1834	0.1614	1	1	-1.342	0.076	140	0.1701	1834	0.1614	1
RBM5_RNCMPT00055	GAAGGAA	0.1	-4.21	0.07	943	0.5688	6158	0.5419	0.318919	1	-1.624	0.029	844	0.5531	6158	0.5419	1	0.1	-3.301	0.082	472	0.5735	6158	0.5419	1
RBMS1_RNCMPT00152	UAUAUAC	0.1	-3.141	0.211	138	0.0832	817	0.0719	0.318919	1	-0.478	-0.036	107	0.0701	817	0.0719	1	1	-1.136	0.091	63	0.0765	817	0.0719	1
SART3_RNCMPT00064	AGAAAAA	0.1	-2.631	0.105	343	0.2069	2186	0.1924	0.318919	1	-0.003	-0.22	252	0.1651	2186	0.1924	1	1	-0.032	-0.198	138	0.1677	2186	0.1924	1
SF1_RNCMPT00065	ACUAACA	0.1	-3.715	0.279	108	0.0651	610	0.0537	0.318919	1	-0.063	-0.247	69	0.0452	610	0.0537	1	1	-1.043	0.089	47	0.0571	610	0.0537	1
SRSF10_RNCMPT00019	AGAGAAA	0.1	-3.03	0.101	441	0.266	2818	0.248	0.318919	1	-0.701	0.002	379	0.2484	2818	0.248	1	1	-1.969	0.095	218	0.2649	2818	0.248	1
SRSF10_RNCMPT00088	AGAGAGG	0.1	-2.533	0.04	1043	0.6291	6954	0.6119	0.318919	1	-0.563	-0.004	931	0.6101	6954	0.6119	1	1	-2.301	0.052	522	0.6343	6954	0.6119	1
SRSF10_RNCMPT00089	AGAGAAA	0.1	-2.868	0.11	360	0.2171	2286	0.2012	0.318919	1	-0.158	-0.077	291	0.1907	2286	0.2012	1	1	-0.566	-0.014	164	0.1993	2286	0.2012	1
SRSF9_RNCMPT00067	GGAAGGA	0.1	-3.825	0.047	1194	0.7201	7923	0.6972	0.318919	1	-1.49	0.019	1078	0.7064	7923	0.6972	1	1	-1.903	0.035	588	0.7145	7923	0.6972	1
Syncrip_RNCMPT00281	CAAAAAG	0.1	-3.98	0.08	795	0.4795	5156	0.4537	0.318919	1	-1.816	0.04	712	0.4666	5156	0.4537	1	1	-0.645	-0.002	373	0.4532	5156	0.4537	1
TIA1_RNCMPT00077	UUUUUUG	0.1	-3.75	0.145	336	0.2027	2083	0.1833	0.318919	1	-0.013	-0.179	247	0.1619	2083	0.1833	1	1	-0.336	-0.057	145	0.1762	2083	0.1833	1
YBX1_RNCMPT00116	AACAUCA	0.1	-3.092	0.126	324	0.1954	2035	0.1791	0.318919	1	-1.671	0.071	287	0.1881	2035	0.1791	1	1	-0.027	-0.215	127	0.1543	2035	0.1791	1
ZNF638_RNCMPT00164	UGUUCGU	0.1	-4.204	0.174	290	0.1749	1762	0.1551	0.318919	1	-0.037	-0.158	212	0.1389	1762	0.1551	1	1	-0.212	-0.101	119	0.1446	1762	0.1551	1
ANKHD1_RNCMPT00002	AGACGUA	1	-0.346	-0.08	77	0.0464	558	0.0491	1	1	-1.239	0.094	80	0.0524	558	0.0491	1	1	-0.023	-0.479	29	0.0352	558	0.0491	1
CNOT4_RNCMPT00156	GACAGAU	1	-1.253	0.062	175	0.1055	1149	0.1011	1	1	-0.296	-0.07	147	0.0963	1149	0.1011	1	1	-0.641	-0.004	83	0.1009	1149	0.1011	1
CPEB4_RNCMPT00158	CUUUUUU	1	-1.368	0.084	133	0.0802	860	0.0757	1	1	-0.705	0.006	116	0.076	860	0.0757	1	1	-0.255	-0.128	57	0.0693	860	0.0757	1
ENOX1_RNCMPT00149	CAGACAG	1	-0.326	-0.039	343	0.2069	2415	0.2125	1	1	-2.161	0.085	344	0.2254	2415	0.2125	1	1	-1.7	0.089	186	0.226	2415	0.2125	1
ESRP2_RNCMPT00150	UGGGGAU	1	-0.186	-0.031	867	0.5229	6072	0.5343	1	1	-1.385	0.024	829	0.5433	6072	0.5343	1	1	-0.795	0.007	442	0.5371	6072	0.5343	1
FMR1_RNCMPT00015	ACGGACA	1	-0.453	-0.028	236	0.1423	1649	0.1451	1	1	-0.1	-0.118	204	0.1337	1649	0.1451	1	1	-1.304	0.077	126	0.1531	1649	0.1451	1
FMR1_RNCMPT00016	GGACAAG	1	-1.993	0.096	251	0.1514	1610	0.1417	1	1	-0.274	-0.063	207	0.1356	1610	0.1417	1	1	-1.978	0.135	128	0.1555	1610	0.1417	1
FUS_RNCMPT00018	UGCGCGC	1	0	2.777	0	0	0	0	1	1	0	2.897	0	0	0	0	1	1	0	3.787	0	0	0	0	1
FXR1_RNCMPT00161	AAUGACAA	1	-1.284	0.143	43	0.0259	267	0.0235	1	1	-0.035	-0.464	26	0.017	267	0.0235	1	1	-0.088	-0.466	14	0.017	267	0.0235	1
FXR2_RNCMPT00020	GGACGGG	1	-0.021	-0.12	416	0.2509	3099	0.2727	1	1	-0.044	-0.105	387	0.2536	3099	0.2727	1	1	-1.336	0.054	233	0.2831	3099	0.2727	1
G3BP2_RNCMPT00021	AGGAUGA	1	-1.271	0.048	281	0.1695	1863	0.1639	1	0.01	-6.625	0.238	295	0.1933	1863	0.1639	1	1	-2.129	0.133	148	0.1798	1863	0.1639	1
HNRNPA1_RNCMPT00022	UUAGGGA	1	-1.65	0.106	143	0.0862	911	0.0802	1	1	-0.099	-0.166	109	0.0714	911	0.0802	1	1	-0.48	-0.044	64	0.0778	911	0.0802	1
HNRNPA1L2_RNCMPT00023	UUAGGGA	1	-0.386	-0.052	131	0.079	931	0.0819	1	1	-0.026	-0.252	105	0.0688	931	0.0819	1	1	-0.617	-0.009	67	0.0814	931	0.0819	1
HNRNPA2B1_RNCMPT00024	UUAGGGA	1	-0.591	-0.015	80	0.0483	554	0.0488	1	1	-0.126	-0.195	65	0.0426	554	0.0488	1	1	-0.52	-0.041	39	0.0474	554	0.0488	1
HNRNPC_RNCMPT00025	AUUUUUU	1	-1.433	0.087	143	0.0862	923	0.0812	1	1	-0.129	-0.146	112	0.0734	923	0.0812	1	1	-0.011	-0.419	50	0.0608	923	0.0812	1
HNRNPH2_RNCMPT00160	GGGAGGG	1	-0.005	-0.313	115	0.0694	979	0.0861	1	1	-0.269	-0.084	124	0.0813	979	0.0861	1	1	-0.101	-0.217	61	0.0741	979	0.0861	1
HNRNPK_RNCMPT00026	CCAACCC	1	-0.017	-0.198	195	0.1176	1533	0.1349	1	1	-1.181	0.049	213	0.1396	1533	0.1349	1	1	-1.138	0.063	116	0.1409	1533	0.1349	1
HNRNPL_RNCMPT00091	ACACAAA	1	-0.282	-0.059	225	0.1357	1606	0.1413	1	1	-0.183	-0.087	203	0.133	1606	0.1413	1	1	-0.5	-0.029	114	0.1385	1606	0.1413	1
Hnrnpr_RNCMPT00289	AAAAAAG	1	-1.368	0.084	133	0.0802	860	0.0757	1	1	-0.705	0.006	116	0.076	860	0.0757	1	1	-0.255	-0.128	57	0.0693	860	0.0757	1
HNRPLL_RNCMPT00178	ACACACA	1	-1.603	0.041	603	0.3637	4018	0.3536	1	1	-0.93	0.014	545	0.3571	4018	0.3536	1	1	-0.121	-0.082	275	0.3341	4018	0.3536	1
KHDRBS1_RNCMPT00062	UAAAAGG	1	-2.257	0.162	127	0.0766	778	0.0685	1	1	-0.707	0.007	105	0.0688	778	0.0685	1	1	-0.066	-0.293	46	0.0559	778	0.0685	1
KHDRBS1_RNCMPT00169	AUAAAAG	1	-1.944	0.162	95	0.0573	582	0.0512	1	1	-0.112	-0.201	68	0.0446	582	0.0512	1	1	-0.042	-0.397	32	0.0389	582	0.0512	1
KHDRBS3_RNCMPT00034	GAUAAACG	1	-1.299	0.057	223	0.1345	1469	0.1293	1	1	-0.205	-0.085	186	0.1219	1469	0.1293	1	1	-0.196	-0.118	98	0.1191	1469	0.1293	1
LIN28A_RNCMPT00036	CGGAGAA	1	-1.313	0.039	418	0.2521	2788	0.2453	1	1	-0.155	-0.069	357	0.2339	2788	0.2453	1	1	-0.738	0.008	203	0.2467	2788	0.2453	1
LIN28A_RNCMPT00162	CGGAGGA	1	-0.005	-0.345	98	0.0591	853	0.0751	1	1	-1.167	0.067	120	0.0786	853	0.0751	1	1	-1.041	0.073	65	0.079	853	0.0751	1
MATR3_RNCMPT00037	AAUCUUG	1	-0.214	-0.096	142	0.0856	1040	0.0915	1	1	-1.422	0.084	148	0.097	1040	0.0915	1	1	-0.828	0.032	77	0.0936	1040	0.0915	1
MBNL1_RNCMPT00038	AGCUUGC	1	-0.316	-0.067	139	0.0838	998	0.0878	1	1	-0.329	-0.066	128	0.0839	998	0.0878	1	1	-0.276	-0.109	67	0.0814	998	0.0878	1
MBNL2_otherlit	YGCY	1	-1.779	0.009	1568	0.9457	10680	0.9398	1	1	-2.214	0.012	1446	0.9476	10680	0.9398	1	1	-0.024	-0.025	760	0.9235	10680	0.9398	1
MSI1_RNCMPT00041	UAGUUAG	1	-1.454	0.1	116	0.07	742	0.0653	1	1	-0.614	-0.009	99	0.0649	742	0.0653	1	1	-0.166	-0.193	47	0.0571	742	0.0653	1
MSI1_RNCMPT00176	UAGUUAG	1	-1.71	0.075	278	0.1677	1809	0.1592	1	1	-0.792	0.012	245	0.1606	1809	0.1592	1	1	-0.172	-0.115	121	0.147	1809	0.1592	1
PABPC1_RNCMPT00155	AGAAAAA	1	-2.075	0.081	351	0.2117	2274	0.2001	1	1	-0.004	-0.205	265	0.1737	2274	0.2001	1	1	-0.047	-0.174	146	0.1774	2274	0.2001	1
PABPC3_RNCMPT00153	GAAAACC	1	-2.191	0.109	241	0.1454	1532	0.1348	1	1	-0.102	-0.122	189	0.1239	1532	0.1348	1	1	-0.217	-0.107	103	0.1252	1532	0.1348	1
PABPC4_RNCMPT00043	AAAAAAA	1	-0.865	0.023	185	0.1116	1248	0.1098	1	1	-0.097	-0.141	152	0.0996	1248	0.1098	1	1	-0.118	-0.176	80	0.0972	1248	0.1098	1
PABPC5_RNCMPT00171	AGAAAAU	1	-1.599	0.048	476	0.2871	3155	0.2776	1	1	-0.005	-0.157	380	0.249	3155	0.2776	1	1	-0.03	-0.157	205	0.2491	3155	0.2776	1
PABPN1_RNCMPT00157	AGAAGAC	1	-0.948	0.017	497	0.2998	3367	0.2963	1	1	-0.069	-0.086	426	0.2792	3367	0.2963	1	1	-0.015	-0.175	216	0.2625	3367	0.2963	1
PCBP2_RNCMPT00044	CCUUCCC	1	-0.047	-0.131	269	0.1622	2019	0.1777	1	1	-0.522	-0.017	268	0.1756	2019	0.1777	1	1	-0.241	-0.083	138	0.1677	2019	0.1777	1
Pcbp2_RNCMPT00246	CUUUCCC	1	-1.111	0.025	509	0.307	3429	0.3017	1	1	-1.184	0.03	470	0.308	3429	0.3017	1	1	-0.983	0.027	253	0.3074	3429	0.3017	1
PPRC1_RNCMPT00045	GCGCGCG	1	-0.001	-0.222	328	0.1978	2623	0.2308	1	1	-0.206	-0.059	338	0.2215	2623	0.2308	1	0.01	-4.614	0.205	219	0.2661	2623	0.2308	1
QKI_RNCMPT00047	ACUAACA	1	-1.279	0.133	48	0.029	300	0.0264	1	1	-0.056	-0.378	31	0.0203	300	0.0264	1	1	-0.134	-0.354	17	0.0207	300	0.0264	1
RALY_RNCMPT00159	UUUUUUG	1	0	2.777	0	0	0	0	1	1	0	2.897	0	0	0	0	1	1	0	3.787	0	0	0	0	1
RBFOX1_RNCMPT00168	UGCAUGC	1	-1.228	0.067	145	0.0875	949	0.0835	1	1	-0.786	0.018	129	0.0845	949	0.0835	1	1	-0.299	-0.103	64	0.0778	949	0.0835	1
RBM24_RNCMPT00184	AGUGUGA	1	-0.345	-0.029	476	0.2871	3329	0.2929	1	1	-1.283	0.035	458	0.3001	3329	0.2929	1	0.1	-2.816	0.12	262	0.3183	3329	0.2929	1
Rbm24_RNCMPT00285	GAGUGUGG	1	-1.273	0.089	97	0.0585	625	0.055	1	1	-1.082	0.068	88	0.0577	625	0.055	1	1	-0.42	-0.074	43	0.0522	625	0.055	1
RBM28_RNCMPT00049	GAGUAGA	1	-0.187	-0.103	146	0.0881	1075	0.0946	1	1	-0.217	-0.097	135	0.0885	1075	0.0946	1	1	-0.031	-0.305	63	0.0765	1075	0.0946	1
RBM3_RNCMPT00050	GAUACGA	1	-0.01	-0.205	214	0.1291	1691	0.1488	1	1	-0.562	-0.013	225	0.1474	1691	0.1488	1	1	-0.287	-0.078	116	0.1409	1691	0.1488	1
RBM38_RNCMPT00051	GUGUGUG	1	-0.283	-0.031	597	0.3601	4181	0.3679	1	1	-0.656	-0.001	561	0.3676	4181	0.3679	1	1	-0.434	-0.023	298	0.3621	4181	0.3679	1
Rbm38_RNCMPT00283	GUGUGUG	1	-1.547	0.053	389	0.2346	2570	0.2262	1	1	-0.936	0.02	350	0.2294	2570	0.2262	1	1	-1.035	0.037	191	0.2321	2570	0.2262	1
RBM4_RNCMPT00052	GCGCGGG	1	-0.031	-0.255	95	0.0573	777	0.0684	1	1	-0.145	-0.151	94	0.0616	777	0.0684	1	1	-0.988	0.068	59	0.0717	777	0.0684	1
RBM4_RNCMPT00113	GCGCGGG	1	-0.01	-0.423	52	0.0314	478	0.0421	1	1	-0.05	-0.304	52	0.0341	478	0.0421	1	0.1	-3.051	0.378	45	0.0547	478	0.0421	1
RBM41_RNCMPT00053	AUACAUU	1	-1.265	0.068	154	0.0929	1007	0.0886	1	1	-0.023	-0.246	114	0.0747	1007	0.0886	1	1	-0.245	-0.122	67	0.0814	1007	0.0886	1
Rbm42_RNCMPT00282	CAACUACG	1	-0.027	-0.545	21	0.0127	210	0.0185	1	1	-0.044	-0.496	20	0.0131	210	0.0185	1	1	-0.015	-0.927	8	0.0097	210	0.0185	1
RBM45_RNCMPT00241	GACGACA	1	-0.683	0	641	0.3866	4392	0.3865	1	1	-0.683	0.001	590	0.3866	4392	0.3865	1	1	-0.385	-0.028	312	0.3791	4392	0.3865	1
RBM46_RNCMPT00054	AAUCAAU	1	-0.498	-0.01	759	0.4578	5237	0.4608	1	0.1	-3.577	0.075	741	0.4856	5237	0.4608	1	1	-0.765	0.007	381	0.4629	5237	0.4608	1
RBM5_RNCMPT00154	GAAGGAG	1	-0.639	-0.002	563	0.3396	3865	0.3401	1	1	-1.923	0.055	539	0.3532	3865	0.3401	1	1	-1.526	0.056	291	0.3536	3865	0.3401	1
RBM6_RNCMPT00170	AAUCCAG	1	-0.336	-0.04	312	0.1882	2198	0.1934	1	1	-1.737	0.071	310	0.2031	2198	0.1934	1	1	-0.19	-0.095	149	0.181	2198	0.1934	1
RBM8A_RNCMPT00056	GCGCGCG	1	-0.087	-0.282	42	0.0253	350	0.0308	1	1	-0.908	0.06	49	0.0321	350	0.0308	1	1	-0.588	-0.02	25	0.0304	350	0.0308	1
RBM9_otherlit	TGCATG	1	-0.476	-0.006	1167	0.7039	8034	0.707	1	0.1	-3.691	0.046	1114	0.73	8034	0.707	1	1	-1.369	0.023	591	0.7181	8034	0.707	1
RBMS3_RNCMPT00173	UAUAUAG	1	-1.96	0.192	71	0.0428	426	0.0375	1	1	-0.029	-0.379	44	0.0288	426	0.0375	1	1	-1.185	0.14	34	0.0413	426	0.0375	1
RBP1_RNCMPT00058	ACAACGA	1	-1.015	0.025	367	0.2214	2472	0.2175	1	0.1	-3.508	0.129	363	0.2379	2472	0.2175	1	1	-0.011	-0.227	153	0.1859	2472	0.2175	1
RSF1_RNCMPT00061	ACGACGA	1	0	2.777	0	0	0	0	1	1	0	2.897	0	0	0	0	1	1	0	3.787	0	0	0	0	1
SAMD4A_RNCMPT00063	GCUGGAC	1	-0.002	-0.247	229	0.1381	1863	0.1639	1	1	-0.09	-0.115	231	0.1514	1863	0.1639	1	1	-0.534	-0.021	133	0.1616	1863	0.1639	1
Sf3b4_RNCMPT00224	UCAAAAG	1	-0.792	0.017	151	0.0911	1023	0.09	1	1	-0.21	-0.102	128	0.0839	1023	0.09	1	1	-0.562	-0.021	73	0.0887	1023	0.09	1
SFPQ_RNCMPT00177	GUAGUGU	1	-1.401	0.041	454	0.2738	3024	0.2661	1	1	-0.168	-0.062	389	0.2549	3024	0.2661	1	1	-0.026	-0.167	195	0.2369	3024	0.2661	1
SNRNP70_RNCMPT00070	GAUCAAG	1	-1.618	0.08	221	0.1333	1433	0.1261	1	1	-0.837	0.019	195	0.1278	1433	0.1261	1	1	-0.053	-0.222	89	0.1081	1433	0.1261	1
SNRPA_RNCMPT00071	UUGCACA	1	-0.727	0.007	177	0.1068	1207	0.1062	1	1	-2.29	0.135	178	0.1166	1207	0.1062	1	1	-0.113	-0.183	77	0.0936	1207	0.1062	1
SRP54_RNCMPT00272	GUAGGUA	1	-1.622	0.013	1428	0.8613	9700	0.8536	1	1	-1.172	0.008	1310	0.8585	9700	0.8536	1	1	-1.821	0.021	713	0.8663	9700	0.8536	1
SRSF1_RNCMPT00106	GGAGGAC	1	-2.203	0.043	862	0.5199	5734	0.5046	1	1	-1.161	0.019	780	0.5111	5734	0.5046	1	1	-2.165	0.06	433	0.5261	5734	0.5046	1
SRSF1_RNCMPT00107	GGAGGAA	1	-0.041	-0.101	430	0.2593	3161	0.2782	1	1	-0.285	-0.04	413	0.2706	3161	0.2782	1	1	-1.107	0.038	235	0.2855	3161	0.2782	1
SRSF1_RNCMPT00108	GGAGGAG	1	-0.129	-0.077	355	0.2141	2566	0.2258	1	1	-0.043	-0.12	317	0.2077	2566	0.2258	1	1	-1.453	0.069	195	0.2369	2566	0.2258	1
SRSF1_RNCMPT00109	GGAGGAA	1	-0.056	-0.092	439	0.2648	3206	0.2821	1	1	-0.219	-0.049	416	0.2726	3206	0.2821	1	1	-1.002	0.03	237	0.288	3206	0.2821	1
SRSF1_RNCMPT00110	CAGGACAA	1	-0.273	-0.087	115	0.0694	837	0.0737	1	1	-0.29	-0.085	106	0.0695	837	0.0737	1	1	-0.503	-0.039	59	0.0717	837	0.0737	1
SRSF1_RNCMPT00163	GGAGGAG	1	-0.149	-0.067	393	0.237	2821	0.2482	1	1	-0.291	-0.042	368	0.2412	2821	0.2482	1	1	-0.274	-0.06	196	0.2382	2821	0.2482	1
SRSF10_RNCMPT00090	AGAGAAA	1	-2.281	0.074	472	0.2847	3074	0.2705	1	1	-0.597	-0.006	411	0.2693	3074	0.2705	1	0.1	-2.962	0.132	244	0.2965	3074	0.2705	1
SRSF2_RNCMPT00072	AGGAGAGG	1	-0.998	0.026	324	0.1954	2181	0.1919	1	1	-0.05	-0.128	268	0.1756	2181	0.1919	1	0.1	-3.516	0.189	180	0.2187	2181	0.1919	1
SRSF7_RNCMPT00073	GACGACGG	1	-0.483	-0.069	21	0.0127	151	0.0133	1	1	-0.764	0.051	21	0.0138	151	0.0133	1	1	-0.425	-0.129	10	0.0122	151	0.0133	1
SRSF9_RNCMPT00074	AGGAGCA	1	-0.591	-0.003	1097	0.6616	7533	0.6629	1	1	-0.431	-0.009	1005	0.6586	7533	0.6629	1	0.1	-4.536	0.081	577	0.7011	7533	0.6629	1
TIA1_RNCMPT00165	UUUUUUC	1	-2.117	0.087	328	0.1978	2117	0.1863	1	1	-0.609	-0.007	283	0.1855	2117	0.1863	1	1	-0.113	-0.131	140	0.1701	2117	0.1863	1
U2AF2_RNCMPT00079	UUUUUUC	1	-0.932	0.036	137	0.0826	916	0.0806	1	1	-0.15	-0.135	112	0.0734	916	0.0806	1	1	-0.013	-0.408	50	0.0608	916	0.0806	1
YBX1_RNCMPT00083	AACAUCA	1	0	2.777	0	0	0	0	1	1	0	2.897	0	0	0	0	1	1	0	3.787	0	0	0	0	1
ZC3H10_RNCMPT00085	GCAGCGC	1	-0.019	-0.115	457	0.2756	3392	0.2985	1	1	-0.007	-0.145	412	0.27	3392	0.2985	1	1	-2.045	0.087	261	0.3171	3392	0.2985	1
ZC3H14_RNCMPT00086	UUUGUUU	1	-1.347	0.059	232	0.1399	1526	0.1343	1	1	-0.001	-0.321	164	0.1075	1526	0.1343	1	1	-0.115	-0.159	99	0.1203	1526	0.1343	1
